# Supplementary material for: European Society of Organ Transplantation (ESOT) Consensus Statement on Machine Perfusion in Cardiothoracic Transplant
Source: Transpl Int. 2024 Nov 22;37:13112. doi: 10.3389/ti.2024.13112 (PMC11620879; doi:10.3389/ti.2024.13112)
Supplement: Supplementary file 1 [file Table2.XLSX]

## Sheet: GRADE
	QUALITY ASSESSMENT								NO. OF PATIENTS			EFFECT		QUALITY	IMPORTANCE	RECOMMENDATION
	Outcome	No. of studies	Study design	Risk of bias	Inconsistency	Indirectness	Imprecision	Other considerations	treatment x	standard care	.	Relative	Absolute	QUALITY	IMPORTANCE	RECOMMENDATION
1	30 day patient and graft survival. Secondary endpoints were cardiac-related serious adverse events, severe rejection rates, and median length of stay in the intensive-care unit.	Ardehali A, Esmailian F, Deng M, Soltesz E, Hsich E, Naka Y, et al. Ex-vivo Perfusion of Donor Hearts for Human Heart Transplantation (PROCEED II): a Prospective, Open-Label, Multicentre, Randomised Non-inferiority Trial. Lancet (2015) 385(9987):2577–84. doi:10.1016/S0140-6736(15)60261-6	RCT	not serious	serious	not serious	not serious	5 hearts discarded in OCS group- Standard of care unstardardised - standard donors far from Europeans	67	63				moderate	critical	weak for
2	The primary outcome was 2-year patient survival. Secondary outcomes evaluated included freedom from cardiac allograft vasculopathy, incidence of non fatal major cardiac events (myocardial infarction, heart failure, angioplasty, pacemaker/implantable cardioverter- defibrillator, stroke), freedom from any-treated rejection, biopsy-proven cellular rejection (Grade > 2R) and biopsy-proven antibody-me…	Chan JL, Kobashigawa JA, Reich HJ, Ramzy D, Thottam MM, Yu Z, et al.Intermediate Outcomes with Ex-Vivo Allograft Perfusion for Heart Transplantation. J Heart Lung Transplant (2017) 36(3):258–63. doi:10. 1016/j.healun.2016.08.015	RCT	not serious	serious	not serious	serious		19	19				very low	critical	weak against
3	The primary endpoint was first‐year MIT progression from baseline in any matched slice by IVUS. As secondary outcomes, clinical out‐ comes such as 1‐year survival, 1‐year freedom from non‐fatal major cardiac events (NF‐MACE: myocardial infarction, new congestive heart failure, percutaneous coronary intervention, implantable car‐ dioverter defibrillator/pacemaker implant, stroke), 1‐year freedom f…	Sato T, Azarbal B, Cheng R, Esmailian F, Patel J, Kittleson M, et al. Does Ex-Vivo Perfusion lead to More or Less Intimal Thickening in the First-Year post heart Transplantation? Clin Transpl (2019) 33(8):e13648. doi:10.1111/ctr.13648	retrospective studies	serious	serious	not serious	serious	Too many patients without follow-up	5	13				very low	critical	weak against
4	No data	Botta L, Cannata A, Merlanti B, Campolo J, Gagliardone M, Frigerio M, et al. The OCS Heart System for Ex-Vivo Perfusion of the Donor Heart: A Step toward Future? Artif Organs (2017) 41(9):A23.	case series	serious	serious			Abstract never published	5	95				very low	not critical	weak for
5	IRI could be measured in standard heart recipients at T0 and T24	Falk C, Ius F, Rojas-Hernandez SV,Wiegmann B,Wandrer F, Kaufeld T, et al. Effects of Ex Vivo Perfusion and Il-6 Receptor Blockade on Ischemia Reperfusion Injury in Cardiac Transplantation. J Heart Lung Transplant (2019) 38(4):S240. doi:10.1016/j.healun.2019.01.591	case series	serious	serious	not serious	not serious	Abstract never published	6 + 10 (with and without Tocilizumab)	No				very low	not critical	weak for
6	Survival, allograft vasculopathy or multi organ failure.	Fujita B, Sievert A, Sunavsky J, Börgermann J, Fuchs U, Gummert J, et al. Heart Transplantation Using the Normothermic Ex-Vivo Perfusion DevicecOrgan Care System for Donor Heart Preservation - Long-Term Outcomes. J Heart Lung Transplant (2018) 37(4):S411. doi:10.1016/j.healun.2018.01.1065	retrospective studies	serious	serious	not serious	serious	Abstract never published, unclear data on baseline donors profile.	29	129				low	important but not critical	weak for
7	Mechanical circulatory support, Blood Loss 24h (ml), Blood products transfused (units), Duration Inotropic support (hours), Length inhaled Nitric Oxide-hours, ITU stay-days, 30 day survival.	García Sáez D, Zych B, Mohite PN, Sabashnikov A, Patil NP, Popov A, et al. Lvad Bridging to Heart Transplantation with Ex Vivo Allograft Preservation Shows Significantly Improved: Outcomes: A New Standard of Care? J Heart Lung Transplant (2015) 34(4):S95. doi:10.1016/j.healun.2015.01.252	retrospective studies	not serious	not serious	serious	not serious	Abstract never published.	15	15				moderate	critical	strong for
8		Jain P, Prichard RA, Connellan MB, Dhital KK, Macdonald PS. Long Distance "Heart Transplantation: a Tale of Two Cities. Intern Med J (2017) 47(10):Heart Transplantation: a Tale of Two Cities. Intern Med J (2017) 47(10): 1202–5. doi:10.1111/imj.13568"	case series						1	1
9		Koerner MM, Ghodsizad A, Schulz U, El Banayosy A, Koerfer R, Tenderich G. Normothermic Ex Vivo Allograft Blood Perfusion in Clinical Heart Transplantation. Heart Surg Forum (2014) 17(3):E141–5. doi:10.1532/ HSF98.2014332	retrospective studies						29	130
10		Rojas SV, Ius F, Kaufeld T, SommerW, Goecke T, Poyanmehr R, et al. Ex Vivo heart Perfusion for Heart Transplantation: A Single-center Update after 5 Years. Thorac Cardiovasc Surgeon (2020) 68. doi:10.1055/s-0040-1705375	retrospective studies						49	49
11	30-day mortality, n (%), Patients with complications, n (%), MV, hours, (median, range), MV of ≥72 hours, n (%), Severe PGD, n (%), Moderate PGD, n (%), High-dose inotropic support, n (%), ECLS, n (%), IABP, n (%), AKI, n (%), Rejection ≥ Grade 2, n (%), Atrial fibrillation, n (%), Median ICU stay (days), Median hospital stay (days)	Sponga S, Ferrara V, Beltrami AP, Bonetti A, Cantarutti C, Caragnano A, et al. Ex-vivo Perfusion on Marginal Donors in Heart Transplantation: Clinical Resuts and Pathological Findings. J Heart Lung Transplant (2019) 38(4): S42–S43. doi:10.1016/j.healun.2019.01.089	retrospective studies	not serious	not serious	not serious	not serious		21	79
12	30-day mortality. Severe PGD. Need of mechanical ventilation >96h, of dialysis, revision for bleeding and ICU stay. Mid-term Survival (3 years)	Sponga S, Ius F, Ferrara V, Royas S, Guzzi G, Lechiancole A, et al. "Normothermic Ex-Vivo Perfusion for Donor Heart Preservation in Transplantation of Patients Bridged with Ventricular Assist Devices. J Heart Lung Transplant (2020) 39(4):S245. doi:10.1016/j.healun.2020.01.926	retrospective studies	not serious	not serious	not serious	serious	Abstract never published	21	44				moderate	critical	strong for
