# Supplementary material for: European Society of Organ Transplantation (ESOT) Consensus Statement on Machine Perfusion in Cardiothoracic Transplant
Source: Transpl Int. 2024 Nov 22;37:13112. doi: 10.3389/ti.2024.13112 (PMC11620879; doi:10.3389/ti.2024.13112)
Supplement: Supplementary file 2 [file Table3.XLSX]

## Sheet: GRADE
QUALITY ASSESSMENT								NO. OF PATIENTS			EFFECT		QUALITY	IMPORTANCE	RECOMMENDATION
Outcome	No. of studies	Study design	Risk of bias	Inconsistency	Indirectness	Imprecision	Other considerations	treatment x	standard care	.	Relative	Absolute	QUALITY	IMPORTANCE	RECOMMENDATION
		RCT	serious	serious	serious	serious							very low	critical	weak against
marginal donor lungs/PGD 72h/30d survival/1-y survival	Tian D et al	cohort studies	serious	serious	serious	serious	systematic review				relative		moderate	important but not critical	weak for
DBD/survival/30-mortality/PGD3 72h	chakos A et al	cohort studies	serious	serious	serious	serious	systematic review	407	1765		relative		moderate	important but not critical	weak for
conversion rate/PGD3./ICU stay	luo et al	cohort studies	serious	serious	serious	serious	systematic review	589	1985		relative		moderate	important but not critical	weak for
donor profile of lungs on EVLP	abdoul	retrospective studies	serious	serious	serious	serious	french experience	199	2399 + 2001		relative		low	important but not critical	weak for
single lungs when contraleteral declined/ lung utilization/30d mortality/time-to-extubation/ICU stay/hospital stay/inhospital mortality/90 d mortality/1y mortality	dunne et al	retrospective studies	serious	serious	serious	serious	toronto	47	21+33		relative		low	not critical	weak for
survival/acute rejection//need ECLS	jawitz et al	retrospective studies	serious	serious	serious	serious	registry	155	3179		relative		low	important but not critical	weak for
survival/freedom CLAD	fumagalli et al	retrospective studies	serious	serious	serious	serious	registry	31	160		relative		low	not critical	weak for
extended donors/survival 30d + abscence PGD 72h.	buchko	case series	serious	serious	serious	serious	negative pressure - better for PICO2	12	0		relative		high	critical	weak for
donors with high BMI/recruitment/PGD/30d survival	okamoto et al	retrospective studies	serious	serious	serious	serious	subgroup EVLP only	17	33 + 8		relative		low	not critical	weak for
extended donors / EVLP physiology	spratt	case series	serious	serious	serious	serious		10	0		relative		low	important but not critical	weak for
extended /EVLP physiology	abdalla	case series	serious	serious	serious	serious	no transplant	4	0		relative		low	not critical	weak for
utilisation rate/survival	cypel	retrospective studies	serious	not serious	not serious	not serious	4 groups	372	0		relative		moderate	critical	weak for
extended / CLAD-free survival/allograft survival	divithotawela	retrospective studies	serious	serious	serious	serious		230	706		relative		moderate	important but not critical	weak for
30 d mortality + PGD 3 72h	Loor	cohort studies	serious	not serious	not serious	not serious		93			relative		moderate	important but not critical	weak for
extended/PGD	koch	retrospective studies	serious	serious	serious	serious		11	41		relative		moderate	not critical	weak for
extended/EVLP physiology	abdalla	case series	serious	serious	serious	serious	no transplant	5			relative		low	not critical	weak for
DCD/EVLP physiology/PGD/ICU stay	bozso	case series	serious	serious	serious	serious		3			relative		very low	not critical	weak against
DCD/ 1y survival	campo-canaveral	case series	serious	serious	serious	serious		2	1		relative		very low	not critical	weak for
DCD/hospital stay/mechanical ventilation/survival	machuca	retrospective studies	serious	not serious	serious	serious	complex stratification	28	27		relative		low	important but not critical	weak for
extended/microbial load	andreasson	case series	serious	not serious	serious	serious	no transplant	18			relative		moderate	not critical	weak for
aspyhixia/transplantability/30d survival	bennett	case series	serious	serious	serious	serious		5			relative		low	not critical	weak for
DBD/PGD/30d mortality	valenza	retrospective studies	serious	serious	serious	serious		28	8		relative		low	important but not critical	weak for
extended/PGD/3mt survivl	wallinder	retrospective studies	serious	serious	serious	serious		11	47		relative		low	important but not critical	weak for
	medeiros	case series	serious	serious	serious	serious	no transplant	16			relative
high risk donor/PGD 72 h/	Cypel	cohort studies	serious	not serious	not serious	not serious		23	116		relative		low	important but not critical	weak for
rejected lungs/transplantability/physioology parameters EVLP	Niikawa/physiological outcome	RCT	serious	not serious	not serious	not serious	prone versus supine EVLP/not transplanted	5	5		relative		low	important but not critical	weak for
viral load posttransplant	cypel	case series	serious	not serious	not serious	not serious	HCV elimination/transplanted	11	11		relative		moderate	important but not critical	weak for
rejected lungs/transplantability-W/D	okamoto et al	case series	serious	serious	serious	not serious	low flow acellular/high flow cellular	8	8		relative		low	not critical	weak for
standard/outcome stress index	terragni	case series	serious	serious	serious	serious	single arm/transplanted	14			relative		low	not critical	weak for
rejected lungs/EVLP with AB/bacterial count BAL/EVLP function	nakajima	cohort studies	serious	serious	serious	serious		7	7		relative		low	not critical	weak for
rejected lungs/ steen versus test solution/functional outcome on EVLP	fernandes	cohort studies	serious	serious	serious	serious	not transplanted	?	?		relative		low	not critical	weak for
rejectd donor lungs/ perfadex versus LPDNac preservation solution	medeiros						not relevant. EVLP as surrogate for transplant in static preservation studie
eNO/acceptability/PGD	brenckmann	cohort studies	serious	serious	serious	serious		21			relative		low	not critical	weak for
transcriptomics/transplantability	ferndinand	retrospective studies	serious	serious	serious	serious		10			relative		low	not critical	weak for
DCD donor/biomarkers/EVLp phsyiology	gori	cohort studies	serious	serious	serious	serious	transplanted	15			relative		low	not critical	weak for
lung ultrasound/acceptance of lung	costamagna	case series	serious	serious	serious	serious					relative		low	not critical	weak for
mathematical model on physiology/acceptance	di nardo	retrospective studies	serious	not serious	not serious	not serious	EXPIRE model	280			relative		moderate	important but not critical	weak for
biomarker	major	retrospective studies	serious	serious	serious	serious					relative		low	not critical	weak for
cell free DNA/PGD	kanou	retrospective studies	serious	serious	serious	serious					relative		low	not critical	weak for
lung weight/ acceptability	okamoto et al	case series	serious	not serious	not serious	not serious		21			relative		moderate	important but not critical	weak for
protein based assat/acceptability/PGD	sage	retrospective studies	serious	serious	serious	not serious					relative		low	important but not critical	weak for
metabolomics/outcome posttransplant	hsin	retrospective studies	serious	serious	serious	serious					relative		low	important but not critical	weak for
rejected lungs/physiological parameters	spratt	retrospective studies	serious	serious	serious	serious		10			relative		low	not critical	weak for
imipenem concetnrations	fanelli	case series	serious	serious	serious	serious	not applicable for PICO 3				relative		low	not critical	weak for
NET's/ ventilated days	caldarone	retrospective studies	serious	serious	serious	serious		115			relative		moderate	important but not critical	weak for
rejected lungs/ ultrasound Clue	ayyat	case series	serious	serious	serious	serious	not transplanted	11	r		relative		moderate	important but not critical	weak for
rejected lungs/physiology EVLP	niikawa	cohort studies	serious	serious	serious	serious	not transplanted	39			relative		very low	not critical	weak for
rejected lungs / EVLP physiology	niikawa	case series	serious	serious	serious	serious	not transplanted	7			relative		very low	not critical	weak for
microdialysis metabolites/transplantability/PGD	mazzeo	case series	serious	serious	serious	serious		14			relative		very low	not critical	weak for
infl biomarkers / posttranspl oxyg/acceptance	andreasson	cohort studies	serious	serious	serious	serious	perfusate and tissue	16			relative		very low	not critical	weak for
infl biomarkers / survival	andreasson	retrospective studies	serious	serious	serious	serious	subset develop-UK	42			relative		very low	not critical	weak for
cell-death proteins M30-HMGB-1/PGD	hashimoto	retrospective studies	serious	serious	serious	serious		45			relative		low	not critical	weak for
biomarkers for PGD3/ICAM-1/VCAM-1/Eselectin	hashimoto	retrospective studies	serious	not serious	serious	serious		100			relative		moderate	not critical	weak for
rejected human lungs/correlation physiological parameters	okamoto et al	case series	serious	serious	serious	not serious		12			relative		moderate	not critical	weak for
stemcell growth factor/IL-8/growthrelated oncogene-a/PGD3/function during EVLP	machuca	retrospective studies	serious	serious	serious	serious	predictor acceptance and PGD3	50			relative		low	not critical	weak for
ET-1/bigET-1/ECE/ PGD3/function during EVLP	machuca	retrospective studies	serious	serious	serious	serious	predictor in DCD and decline after EVLP	48			relative		low	not critical	weak for
rejected lungs/physiology,eNOS,cGMP	george	case series	serious	serious	serious	serious		?			relative		low	not critical	weak for
rejected lungs/ physiology, CT scan,W/D, conjugated dienes	egan	case series	serious	serious	serious	serious	not transplanted	6			relative		low	not critical	weak for
no EVLP performed/impact criteria on outcome/PGD 30d mortality	okahara	retrospective studies	serious	serious	serious	serious	no EVLP only control lungs				relative		low	important but not critical	weak against
FEV1/survival/CLAD	zeriouh	retrospective studies	serious	serious	serious	serious	OCS	14	308		relative		low	important but not critical	weak for
no EVLP/ only using criteria for EVLP impact on PGD/survival	whitford	retrospective studies	serious	serious	serious	serious					relative		low	important but not critical	weak against
